# Supplementary material for: Temporal subtraction CT with nonrigid image registration improves detection of bone metastases by radiologists: results of a large-scale observer study
Source: Sci Rep. 2021 Sep 16;11:18422. doi: 10.1038/s41598-021-97607-7 (PMC8446090; doi:10.1038/s41598-021-97607-7)
Supplement: Supplementary file 2 — Supplementary Information 2. [file 41598_2021_97607_MOESM2_ESM.xlsx]

## Sheet: Title Page
Full Title
Temporal Subtraction CT with Nonrigid Image Registration Improves Detection of Bone Metastases by Radiologists: Results of a Large-scale Observer Study
Authors
Koji Onoue, MD, PhD, Masahiro Yakami, MD, PhD, Mizuho Nishio, MD, PhD, Ryo Sakamoto, MD, PhD, Gakuto Aoyama, MS, Keita Nakagomi, MS, Yoshio Iizuka, MS, Takeshi Kubo, MD, PhD, Yutaka Emoto, MD, PhD, Thai Akasaka MD, PhD, Kiyohide Satoh, PhD, Hiroyuki Yamamoto, PhD, Hiroyoshi Isoda, MD, PhD, Kaori Togashi, MD, PhD

## Sheet: Supp_D_1
Subject ID	Positive/ Negative	Sex	Age	BMI	Breast Cancer	Prostate Cancer	Lung Cancer	Other Malignancies
5	positive	F	00-59	normal	+	-	-	-
7	positive	M	00-59	N/A	-	+	-	-
25	positive	M	60-79	obese	-	-	+	-
45	positive	M	60-79	normal	-	-	+	-
71	positive	M	60-79	normal	-	+	-	-
73	positive	F	00-59	N/A	+	-	-	-
164	positive	F	60-79	normal	-	-	+	-
205	positive	M	60-79	obese	-	-	-	+
217	positive	M	00-59	obese	-	-	+	-
221	positive	M	00-59	normal	-	-	+	-
222	positive	M	60-79	normal	-	-	-	+
303	positive	M	60-79	normal	-	+	-	-
305	positive	F	60-79	normal	-	-	-	+
323	positive	M	00-59	normal	-	-	-	+
336	positive	M	00-59	normal	-	-	+	-
343	positive	F	00-59	N/A	+	-	-	-
345	positive	M	60-79	normal	-	+	-	+
357	positive	F	00-59	normal	+	-	-	-
381	positive	F	00-59	emaciation	-	-	-	+
383	positive	F	60-79	normal	+	-	-	-
433	positive	M	00-59	normal	-	-	+	-
439	positive	M	60-79	normal	-	+	+	-
464	positive	M	60-79	normal	-	-	-	+
484	positive	M	60-79	normal	-	-	-	+
494	positive	M	60-79	normal	-	-	-	+
614	positive	F	60-79	obese	-	-	-	+
626	positive	F	60-79	normal	-	-	+	+
656	positive	M	80-99	N/A	-	+	-	+
661	positive	F	60-79	emaciation	-	-	+	-
678	positive	M	60-79	obese	-	-	-	+
682	positive	F	60-79	obese	-	-	-	+
698	positive	F	80-99	normal	-	-	-	+
699	positive	M	80-99	N/A	-	+	-	-
713	positive	M	60-79	normal	-	-	-	+
735	positive	M	60-79	N/A	-	+	-	-
745	positive	M	60-79	normal	-	-	-	+
766	positive	F	60-79	normal	-	-	+	-
776	positive	M	60-79	normal	-	-	-	+
794	positive	M	60-79	obese	-	+	-	-
810	positive	F	60-79	N/A	+	-	-	-
819	positive	M	60-79	normal	-	-	-	+
857	positive	F	60-79	normal	+	-	-	-
870	positive	M	60-79	normal	-	-	-	+
875	positive	F	60-79	obese	+	-	-	+
902	positive	F	60-79	emaciation	+	-	-	-
906	positive	M	60-79	normal	-	-	-	+
915	positive	M	60-79	normal	-	-	-	+
938	positive	M	00-59	N/A	-	+	-	-
1217	positive	F	60-79	normal	-	-	-	+
1660	positive	F	00-59	normal	-	-	-	+
1	negative	M	60-79	normal	-	-	-	+
3	negative	M	60-79	normal	-	-	-	+
4	negative	M	60-79	obese	-	-	-	+
8	negative	M	60-79	N/A	-	+	-	+
9	negative	M	60-79	normal	-	-	+	-
10	negative	M	60-79	obese	-	-	-	+
14	negative	M	00-59	N/A	-	-	-	+
16	negative	M	60-79	normal	-	-	-	+
32	negative	M	60-79	normal	-	-	-	+
33	negative	M	60-79	normal	-	-	-	+
35	negative	F	00-59	normal	-	-	-	+
36	negative	M	60-79	N/A	-	-	+	-
37	negative	F	60-79	N/A	+	-	-	+
41	negative	M	60-79	emaciation	-	-	-	+
43	negative	F	00-59	N/A	-	-	+	-
47	negative	M	00-59	emaciation	-	-	-	+
48	negative	F	60-79	obese	+	-	-	+
50	negative	M	60-79	emaciation	-	-	+	-
51	negative	F	60-79	obese	-	-	+	-
53	negative	M	00-59	N/A	-	-	-	+
54	negative	M	60-79	normal	-	-	-	+
57	negative	F	00-59	N/A	-	-	+	-
62	negative	F	60-79	N/A	-	-	+	+
67	negative	M	80-99	normal	-	+	-	-
69	negative	M	60-79	N/A	-	+	-	+
70	negative	M	60-79	N/A	-	+	-	-
72	negative	F	60-79	normal	-	-	-	+
75	negative	F	80-99	obese	-	-	+	+
76	negative	F	60-79	obese	-	-	-	+
77	negative	F	60-79	obese	-	-	-	+
78	negative	M	60-79	obese	-	-	-	+
79	negative	M	60-79	normal	-	-	-	+
80	negative	M	60-79	N/A	-	+	-	+
82	negative	M	60-79	obese	-	-	+	-
85	negative	F	00-59	N/A	-	-	-	+
86	negative	F	60-79	normal	-	-	+	+
89	negative	M	60-79	normal	-	-	-	+
91	negative	M	60-79	normal	-	-	+	-
99	negative	F	00-59	normal	+	-	-	-
101	negative	F	60-79	normal	+	-	-	-
103	negative	M	60-79	N/A	-	+	-	-
121	negative	M	80-99	normal	-	+	-	-
126	negative	F	00-59	normal	+	-	-	-
196	negative	M	60-79	normal	-	+	-	-
208	negative	F	60-79	normal	+	-	-	-
231	negative	F	60-79	N/A	+	-	-	-
269	negative	F	00-59	normal	+	-	-	-
308	negative	M	60-79	normal	-	+	-	-
328	negative	F	60-79	normal	+	-	-	-
368	negative	M	00-59	normal	-	+	-	-

## Sheet: Supp_D_2
Subject ID	Scan Area (current)	Slice Thickness (current)	Contrast Medium (current)	Scan Area (previous)	Slice Thickness (previous)	Contrast Medium (previous)	Interval
5	chest-abdomen	thin	-	chest-abdomen	thin	-	31-364days
7	chest-abdomen	thin	+	chest-abdomen	thin	+	31-364days
25	neck-abdomen	thin	-	chest-abdomen	thin	-	1year-or-more
45	chest-abdomen	thick	-	chest	thick	-	1year-or-more
71	chest	thin	-	chest	thin	-	31-364days
73	chest-abdomen	thin	-	chest-abdomen	thin	-	31-364days
164	chest	thin	-	chest	thin	-	31-364days
205	neck-abdomen	thin	+	neck-abdomen	thick	+	1year-or-more
217	neck-chest	thin	+	chest-abdomen	thin	+	1year-or-more
221	chest-abdomen	thin	-	chest-abdomen	thick	+	1year-or-more
222	neck-abdomen	thin	+	neck-abdomen	thin	+	31-364days
303	chest-abdomen	thin	+	neck-abdomen	thin	+	31-364days
305	neck-abdomen	thick	+	chest-abdomen	thin	+	1year-or-more
323	abdomen	thick	-	chest-abdomen	thin	+	1year-or-more
336	neck-abdomen	thin	-	chest	thin	-	1year-or-more
343	chest	thin	-	chest-abdomen	thin	-	31-364days
345	chest-abdomen	thin	+	chest-abdomen	thin	+	1year-or-more
357	chest-abdomen	thick	-	chest-abdomen	thick	-	1year-or-more
381	chest-abdomen	thin	+	neck-abdomen	thin	+	1year-or-more
383	chest-abdomen	thin	+	chest-abdomen	thin	-	1year-or-more
433	chest-abdomen	thin	-	chest-abdomen	thin	-	1year-or-more
439	chest	thin	+	chest	thin	-	1year-or-more
464	chest-abdomen	thick	+	chest-abdomen	thick	+	31-364days
484	chest-abdomen	thin	+	chest-abdomen	thin	+	31-364days
494	neck-abdomen	thin	-	chest-abdomen	thin	-	31-364days
614	chest-abdomen	thin	+	chest-abdomen	thin	+	1year-or-more
626	chest-abdomen	thick	+	chest-abdomen	thick	+	1year-or-more
656	chest-abdomen	thin	-	chest-abdomen	thin	-	31-364days
661	chest-abdomen	thin	-	chest-abdomen	thin	-	31-364days
678	chest	thin	-	neck-abdomen	thin	-	31-364days
682	chest	thin	-	chest	thin	-	1year-or-more
698	chest-abdomen	thin	+	chest-abdomen	thin	+	31-364days
699	chest-abdomen	thin	-	chest-abdomen	thin	-	1year-or-more
713	neck-abdomen	thin	+	neck-abdomen	thin	+	31-364days
735	chest-abdomen	thin	-	chest-abdomen	thin	-	31-364days
745	chest-abdomen	thin	+	chest-abdomen	thin	+	31-364days
766	chest-abdomen	thick	+	chest-abdomen	thick	+	1year-or-more
776	abdomen	thin	+	neck-abdomen	thin	+	31-364days
794	chest-abdomen	thin	-	chest-abdomen	thin	+	31-364days
810	chest	thin	-	chest-abdomen	thin	-	31-364days
819	chest-abdomen	thin	+	chest-abdomen	thin	+	31-364days
857	chest-abdomen	thin	+	chest-abdomen	thin	+	31-364days
870	neck-abdomen	thin	+	chest-abdomen	thin	+	31-364days
875	chest-abdomen	thin	+	chest-abdomen	thin	+	31-364days
902	chest-abdomen	thin	+	chest-abdomen	thin	+	31-364days
906	chest-abdomen	thin	-	chest-abdomen	thin	-	1year-or-more
915	chest-abdomen	thin	+	chest-abdomen	thin	+	31-364days
938	chest-abdomen	thin	-	chest-abdomen	thin	+	31-364days
1217	head	thin	-	head	thin	-	31-364days
1660	head	thin	+	head	thin	+	31-364days
1	chest-abdomen	thin	-	chest-abdomen	thin	-	31-364days
3	chest-abdomen	thin	+	chest-abdomen	thin	+	1year-or-more
4	neck-chest	thick	-	neck-chest	thick	+	1year-or-more
8	chest-abdomen	thin	+	chest-abdomen	thin	+	31-364days
9	chest-abdomen	thick	+	chest-abdomen	thick	+	31-364days
10	chest	thin	-	chest-abdomen	thin	-	31-364days
14	chest-abdomen	thin	+	chest-abdomen	thin	+	31-364days
16	abdomen	thin	+	abdomen	thin	-	31-364days
32	chest-abdomen	thin	+	chest-abdomen	thin	+	31-364days
33	chest-abdomen	thick	+	chest-abdomen	thick	+	1year-or-more
35	chest-abdomen	thick	+	chest-abdomen	thin	+	1year-or-more
36	chest	thin	-	chest	thin	-	31-364days
37	chest-abdomen	thin	-	neck-abdomen	thin	-	31-364days
41	chest-abdomen	thick	-	chest-abdomen	thick	-	1year-or-more
43	chest	thin	-	chest	thin	-	31-364days
47	head	thin	-	head	thin	-	1year-or-more
48	neck-chest	thin	+	neck-abdomen	thin	-	31-364days
50	chest	thick	-	chest	thick	-	1year-or-more
51	chest	thin	-	chest	thick	-	31-364days
53	chest	thin	-	chest	thin	-	1year-or-more
54	chest-abdomen	thin	-	chest-abdomen	thin	-	31-364days
57	chest-abdomen	thin	-	chest-abdomen	thin	+	31-364days
62	chest-abdomen	thin	-	chest-abdomen	thin	-	31-364days
67	abdomen	thin	-	abdomen	thin	-	31-364days
69	chest-abdomen	thin	-	chest-abdomen	thin	-	31-364days
70	chest-abdomen	thin	+	chest-abdomen	thin	+	31-364days
72	chest-abdomen	thin	+	chest-abdomen	thin	+	31-364days
75	abdomen	thin	-	chest-abdomen	thin	-	31-364days
76	chest-abdomen	thin	+	chest-abdomen	thin	+	31-364days
77	chest-abdomen	thin	-	chest-abdomen	thin	-	31-364days
78	chest-abdomen	thin	+	chest-abdomen	thin	+	31-364days
79	abdomen	thin	+	chest-abdomen	thick	+	31-364days
80	neck-abdomen	thin	-	chest-abdomen	thin	+	31-364days
82	chest	thin	-	chest	thin	-	31-364days
85	chest	thin	-	neck-abdomen	thin	-	1year-or-more
86	chest	thin	-	chest	thin	-	31-364days
89	chest	thin	+	chest-abdomen	thin	+	31-364days
91	neck-abdomen	thin	+	chest-abdomen	thin	+	31-364days
99	chest-abdomen	thin	-	chest-abdomen	thin	-	31-364days
101	head	thin	-	head	thin	-	1year-or-more
103	chest-abdomen	thin	-	chest-abdomen	thin	-	31-364days
121	chest-abdomen	thin	-	chest-abdomen	thin	-	31-364days
126	chest-abdomen	thin	-	neck-abdomen	thin	-	31-364days
196	chest	thin	-	chest	thin	-	31-364days
208	chest-abdomen	thin	-	chest-abdomen	thin	-	31-364days
231	chest-abdomen	thin	-	neck-abdomen	thin	-	31-364days
269	chest	thin	-	chest	thin	-	31-364days
308	chest-abdomen	thick	+	chest-abdomen	thin	+	1year-or-more
328	chest-abdomen	thin	-	chest-abdomen	thin	-	31-364days
368	chest-abdomen	thin	+	chest-abdomen	thin	+	31-364days

## Sheet: Supp_D_3
Subject ID	Num of Positive Observers without TS	Num of Positive Observers with TS	Num of Positive Observers only without TS	Num of Positive Observers only with TS	FPC without TS	FPC with TS
5	17	17	1	1	10	18
7	12	14	3	5	0	11
25	9	18	0	9	15	10
45	0	0	0	0	4	1
71	2	3	2	3	7	9
73	14	18	0	4	2	10
164	13	15	1	3	1	15
205	0	4	0	4	2	1
217	17	18	0	1	9	28
221	18	18	0	0	7	2
222	18	18	0	0	3	12
303	18	18	0	0	0	8
305	18	17	1	0	8	12
323	18	17	1	0	0	0
336	3	11	1	9	3	7
343	13	18	0	5	0	9
345	5	12	0	7	5	7
357	9	16	1	8	0	2
381	13	13	1	1	0	10
383	17	17	1	1	2	1
433	17	18	0	1	1	4
439	0	0	0	0	1	0
464	15	17	1	3	1	3
484	8	17	0	9	9	15
494	14	14	4	4	11	22
614	12	16	1	5	0	3
626	12	13	3	4	1	2
656	11	13	3	5	2	3
661	18	18	0	0	13	22
678	13	14	3	4	16	23
682	18	17	1	0	11	22
698	14	11	4	1	2	0
699	10	15	1	6	7	2
713	1	1	0	0	5	5
735	7	3	6	2	14	17
745	2	4	0	2	0	1
766	13	11	4	2	0	1
776	17	16	2	1	2	7
794	16	14	4	2	2	5
810	6	4	3	1	0	0
819	4	3	4	3	0	0
857	0	10	0	10	0	6
870	11	9	5	3	0	1
875	17	17	0	0	4	16
902	16	18	0	2	8	12
906	17	15	2	0	2	3
915	17	18	0	1	3	2
938	14	15	2	3	4	12
1217	18	18	0	0	1	6
1660	17	17	0	0	0	0
1	2	1	1	0	3	1
3	1	1	1	1	1	5
4	1	0	1	0	1	0
8	0	2	0	2	0	5
9	6	10	1	5	22	24
10	1	1	1	1	1	8
14	0	0	0	0	0	0
16	0	0	0	0	0	0
32	2	5	1	4	2	5
33	2	0	2	0	3	0
35	0	0	0	0	0	0
36	1	1	1	1	1	1
37	2	1	2	1	2	1
41	0	0	0	0	0	0
43	1	2	1	2	1	2
47	1	1	0	0	3	1
48	1	2	1	2	1	2
50	1	0	1	0	1	0
51	4	2	4	2	4	3
53	0	0	0	0	0	0
54	2	4	0	2	4	15
57	1	5	1	5	1	8
62	0	1	0	1	0	1
67	1	0	1	0	2	0
69	2	0	2	0	3	0
70	0	1	0	1	0	1
72	0	2	0	2	0	6
75	0	3	0	3	0	5
76	0	1	0	1	0	1
77	0	0	0	0	0	0
78	1	1	0	0	1	1
79	0	0	0	0	0	0
80	1	0	1	0	2	0
82	1	0	1	0	1	0
85	0	0	0	0	0	0
86	0	0	0	0	0	0
89	1	0	1	0	1	0
91	3	2	3	2	4	3
99	0	0	0	0	0	0
101	1	0	1	0	1	0
103	0	1	0	1	0	2
121	0	2	0	2	0	2
126	0	1	0	1	0	1
196	0	4	0	4	0	4
208	1	0	1	0	1	0
231	0	1	0	1	0	2
269	1	2	1	2	1	4
308	1	1	1	1	1	1
328	0	1	0	1	0	1
368	0	0	0	0	0	0
