# Supplementary material for: Temporal subtraction CT with nonrigid image registration improves detection of bone metastases by radiologists: results of a large-scale observer study
Source: Sci Rep. 2021 Sep 16;11:18422. doi: 10.1038/s41598-021-97607-7 (PMC8446090; doi:10.1038/s41598-021-97607-7)
Supplement: Supplementary file 3 — Supplementary Information 3. [file 41598_2021_97607_MOESM3_ESM.xlsx]

## Sheet: Title Page
Full Title
Temporal Subtraction CT with Nonrigid Image Registration Improves Detection of Bone Metastases by Radiologists: Results of a Large-scale Observer Study
Authors
Koji Onoue, MD, PhD, Masahiro Yakami, MD, PhD, Mizuho Nishio, MD, PhD, Ryo Sakamoto, MD, PhD, Gakuto Aoyama, MS, Keita Nakagomi, MS, Yoshio Iizuka, MS, Takeshi Kubo, MD, PhD, Yutaka Emoto, MD, PhD, Thai Akasaka MD, PhD, Kiyohide Satoh, PhD, Hiroyuki Yamamoto, PhD, Hiroyoshi Isoda, MD, PhD, Kaori Togashi, MD, PhD

## Sheet: Supp_E_1
Subject ID	Lesion ID	Size	Type
5	1	>=30	mixed
7	1	>=30	osteogenic
7	2	>=30	osteogenic
7	3	>=10 and <30	osteogenic
7	4	>=10 and <30	osteogenic
7	5	>=10 and <30	osteogenic
7	6	>=10 and <30	osteogenic
7	7	>=10 and <30	osteogenic
7	8	>=10 and <30	osteogenic
7	9	>=5 and <10	osteogenic
25	1	>=30	osteogenic
45	1	>=10 and <30	osteolytic
71	1	>=5 and <10	osteogenic
73	1	>=5 and <10	osteogenic
73	2	>=5 and <10	osteogenic
73	3	>=5 and <10	osteogenic
73	4	>=30	osteogenic
73	5	>=10 and <30	osteogenic
73	6	>=30	osteogenic
73	7	>=10 and <30	osteogenic
73	8	>=5 and <10	osteogenic
164	1	>=10 and <30	osteogenic
164	2	>=10 and <30	mixed
164	3	>=10 and <30	osteogenic
205	1	>=10 and <30	intertrabecular
217	1	>=30	osteogenic
217	2	>=10 and <30	mixed
217	3	>=5 and <10	osteogenic
217	4	>=10 and <30	osteogenic
217	5	>=5 and <10	osteogenic
217	6	>=5 and <10	osteogenic
217	7	>=5 and <10	osteogenic
217	8	>=5 and <10	osteogenic
217	9	>=5 and <10	osteogenic
221	1	>=30	osteolytic
222	1	>=30	mixed
222	2	>=10 and <30	mixed
222	3	>=30	mixed
222	4	>=10 and <30	intertrabecular
222	5	>=5 and <10	mixed
222	6	>=5 and <10	osteogenic
222	7	>=5 and <10	osteogenic
222	8	>=10 and <30	mixed
222	9	>=10 and <30	osteogenic
303	1	>=30	osteogenic
303	2	>=10 and <30	osteogenic
303	3	>=10 and <30	osteogenic
303	4	>=30	osteogenic
303	5	>=10 and <30	osteogenic
303	6	>=10 and <30	osteogenic
305	1	>=30	mixed
305	2	>=30	mixed
323	1	>=10 and <30	osteolytic
323	2	>=30	osteolytic
336	1	>=10 and <30	osteogenic
336	2	>=10 and <30	osteogenic
343	1	>=10 and <30	osteolytic
343	2	>=10 and <30	osteolytic
343	3	>=5 and <10	osteolytic
343	4	>=5 and <10	osteolytic
343	5	>=5 and <10	osteolytic
345	1	>=10 and <30	osteogenic
357	1	>=30	osteogenic
381	1	>=10 and <30	osteolytic
381	2	>=10 and <30	osteolytic
383	1	>=30	osteolytic
383	2	>=10 and <30	osteolytic
383	3	>=30	osteolytic
383	4	>=10 and <30	intertrabecular
383	5	>=30	osteogenic
383	6	>=30	intertrabecular
383	7	>=30	intertrabecular
383	8	>=30	intertrabecular
383	9	>=10 and <30	intertrabecular
433	1	>=30	osteogenic
433	2	>=5 and <10	osteogenic
433	3	>=10 and <30	osteogenic
439	1	>=10 and <30	intertrabecular
464	1	>=30	osteogenic
484	1	>=30	intertrabecular
494	1	>=10 and <30	osteolytic
494	2	>=10 and <30	intertrabecular
614	1	>=10 and <30	intertrabecular
614	2	>=30	mixed
614	3	>=10 and <30	osteogenic
626	1	>=30	mixed
656	1	>=10 and <30	osteogenic
656	2	>=10 and <30	osteogenic
656	3	>=5 and <10	osteogenic
661	1	>=30	osteogenic
661	2	>=10 and <30	osteogenic
661	3	>=10 and <30	osteogenic
661	4	>=10 and <30	osteogenic
661	5	>=5 and <10	osteogenic
678	1	>=10 and <30	mixed
682	1	>=10 and <30	mixed
682	2	>=10 and <30	osteolytic
682	3	>=10 and <30	osteolytic
682	4	>=10 and <30	osteogenic
682	5	>=10 and <30	osteolytic
698	1	>=10 and <30	osteolytic
698	2	>=5 and <10	osteolytic
699	1	>=10 and <30	osteogenic
699	2	>=10 and <30	osteolytic
699	3	>=5 and <10	osteolytic
699	4	>=5 and <10	osteogenic
699	5	>=5 and <10	osteogenic
699	6	>=5 and <10	osteogenic
713	1	>=10 and <30	osteogenic
735	1	>=10 and <30	osteolytic
735	2	>=10 and <30	osteolytic
745	1	>=10 and <30	osteogenic
766	1	>=10 and <30	mixed
776	1	>=30	osteolytic
776	2	>=5 and <10	intertrabecular
794	1	>=30	osteolytic
810	1	>=5 and <10	osteogenic
810	2	>=10 and <30	osteogenic
819	1	>=10 and <30	osteogenic
857	1	>=10 and <30	intertrabecular
857	2	>=30	intertrabecular
857	3	>=30	intertrabecular
857	4	>=10 and <30	intertrabecular
857	5	>=10 and <30	intertrabecular
857	6	>=10 and <30	intertrabecular
870	1	>=10 and <30	mixed
870	2	>=10 and <30	mixed
870	3	>=10 and <30	intertrabecular
870	4	>=5 and <10	intertrabecular
870	5	>=10 and <30	intertrabecular
870	6	>=10 and <30	intertrabecular
870	7	>=10 and <30	intertrabecular
870	8	>=10 and <30	intertrabecular
870	9	>=10 and <30	intertrabecular
870	10	>=10 and <30	intertrabecular
875	1	>=10 and <30	osteogenic
875	2	>=10 and <30	osteogenic
875	3	>=5 and <10	osteogenic
875	4	>=30	mixed
875	5	>=10 and <30	osteogenic
875	6	>=10 and <30	osteogenic
875	7	>=10 and <30	osteogenic
902	1	>=10 and <30	osteogenic
902	2	>=10 and <30	osteogenic
902	3	>=30	osteogenic
902	4	>=10 and <30	osteogenic
902	5	>=30	osteogenic
906	1	>=10 and <30	osteolytic
915	1	>=30	osteolytic
915	2	>=30	osteolytic
938	1	>=30	osteogenic
938	2	>=30	osteogenic
938	3	>=30	osteogenic
938	4	>=30	osteogenic
938	5	>=5 and <10	osteogenic
938	6	>=5 and <10	osteogenic
1217	1	>=30	osteolytic
1660	1	>=30	osteolytic
1660	2	>=5 and <10	osteolytic
1660	3	>=5 and <10	osteolytic

## Sheet: Supp_E_2
Subject ID	Lesion ID	Location	Preexisting or Newly-developed
5	1	pelvis	newly-developed
7	1	pelvis	preexisting
7	2	pelvis	preexisting
7	3	pelvis	preexisting
7	4	pelvis	preexisting
7	5	pelvis	preexisting
7	6	pelvis	preexisting
7	7	pelvis	preexisting
7	8	pelvis	preexisting
7	9	spines	preexisting
25	1	spines	preexisting
45	1	extremities	N/A
71	1	spines	newly-developed
73	1	pelvis	newly-developed
73	2	spines	newly-developed
73	3	pelvis	newly-developed
73	4	pelvis	newly-developed
73	5	pelvis	newly-developed
73	6	pelvis	newly-developed
73	7	pelvis	newly-developed
73	8	pelvis	newly-developed
164	1	sternal bone, ribs or claviculae	preexisting
164	2	spines	preexisting
164	3	sternal bone, ribs or claviculae	preexisting
205	1	pelvis	newly-developed
217	1	spines	newly-developed
217	2	spines	preexisting
217	3	spines	preexisting
217	4	sternal bone, ribs or claviculae	preexisting
217	5	sternal bone, ribs or claviculae	preexisting
217	6	sternal bone, ribs or claviculae	preexisting
217	7	sternal bone, ribs or claviculae	preexisting
217	8	sternal bone, ribs or claviculae	newly-developed
217	9	sternal bone, ribs or claviculae	newly-developed
221	1	pelvis	preexisting
222	1	spines	newly-developed
222	2	spines	newly-developed
222	3	spines	newly-developed
222	4	extremities	newly-developed
222	5	spines	newly-developed
222	6	spines	newly-developed
222	7	spines	newly-developed
222	8	sternal bone, ribs or claviculae	preexisting
222	9	spines	newly-developed
303	1	pelvis	newly-developed
303	2	pelvis	newly-developed
303	3	pelvis	newly-developed
303	4	pelvis	newly-developed
303	5	pelvis	newly-developed
303	6	pelvis	newly-developed
305	1	spines	preexisting
305	2	spines	preexisting
323	1	pelvis	preexisting
323	2	spines	preexisting
336	1	sternal bone, ribs or claviculae	preexisting
336	2	sternal bone, ribs or claviculae	preexisting
343	1	spines	newly-developed
343	2	spines	newly-developed
343	3	scapulae	newly-developed
343	4	spines	newly-developed
343	5	spines	newly-developed
345	1	spines	newly-developed
357	1	sternal bone, ribs or claviculae	preexisting
381	1	pelvis	preexisting
381	2	pelvis	preexisting
383	1	pelvis	preexisting
383	2	sternal bone, ribs or claviculae	preexisting
383	3	sternal bone, ribs or claviculae	preexisting
383	4	spines	preexisting
383	5	spines	preexisting
383	6	spines	preexisting
383	7	sternal bone, ribs or claviculae	preexisting
383	8	sternal bone, ribs or claviculae	preexisting
383	9	spines	preexisting
433	1	spines	preexisting
433	2	pelvis	preexisting
433	3	sternal bone, ribs or claviculae	newly-developed
439	1	spines	preexisting
464	1	pelvis	newly-developed
484	1	pelvis	newly-developed
494	1	sternal bone, ribs or claviculae	preexisting
494	2	sternal bone, ribs or claviculae	preexisting
614	1	extremities	preexisting
614	2	pelvis	preexisting
614	3	scapulae	preexisting
626	1	spines	newly-developed
656	1	spines	newly-developed
656	2	sternal bone, ribs or claviculae	newly-developed
656	3	spines	newly-developed
661	1	spines	newly-developed
661	2	pelvis	preexisting
661	3	sternal bone, ribs or claviculae	preexisting
661	4	spines	preexisting
661	5	sternal bone, ribs or claviculae	newly-developed
678	1	sternal bone, ribs or claviculae	newly-developed
682	1	spines	newly-developed
682	2	scapulae	newly-developed
682	3	spines	newly-developed
682	4	spines	newly-developed
682	5	spines	preexisting
698	1	spines	newly-developed
698	2	sternal bone, ribs or claviculae	preexisting
699	1	sternal bone, ribs or claviculae	preexisting
699	2	pelvis	newly-developed
699	3	pelvis	preexisting
699	4	sternal bone, ribs or claviculae	preexisting
699	5	sternal bone, ribs or claviculae	newly-developed
699	6	spines	newly-developed
713	1	spines	newly-developed
735	1	spines	newly-developed
735	2	spines	newly-developed
745	1	sternal bone, ribs or claviculae	newly-developed
766	1	spines	preexisting
776	1	spines	newly-developed
776	2	spines	newly-developed
794	1	spines	preexisting
810	1	spines	newly-developed
810	2	sternal bone, ribs or claviculae	newly-developed
819	1	scapulae	newly-developed
857	1	spines	newly-developed
857	2	spines	newly-developed
857	3	pelvis	newly-developed
857	4	spines	newly-developed
857	5	spines	newly-developed
857	6	pelvis	newly-developed
870	1	spines	newly-developed
870	2	spines	newly-developed
870	3	pelvis	newly-developed
870	4	sternal bone, ribs or claviculae	newly-developed
870	5	scapulae	newly-developed
870	6	sternal bone, ribs or claviculae	newly-developed
870	7	sternal bone, ribs or claviculae	newly-developed
870	8	spines	newly-developed
870	9	sternal bone, ribs or claviculae	newly-developed
870	10	sternal bone, ribs or claviculae	newly-developed
875	1	sternal bone, ribs or claviculae	newly-developed
875	2	spines	newly-developed
875	3	sternal bone, ribs or claviculae	newly-developed
875	4	sternal bone, ribs or claviculae	newly-developed
875	5	sternal bone, ribs or claviculae	newly-developed
875	6	sternal bone, ribs or claviculae	newly-developed
875	7	spines	newly-developed
902	1	sternal bone, ribs or claviculae	preexisting
902	2	spines	preexisting
902	3	spines	newly-developed
902	4	spines	preexisting
902	5	pelvis	preexisting
906	1	spines	newly-developed
915	1	spines	newly-developed
915	2	sternal bone, ribs or claviculae	preexisting
938	1	sternal bone, ribs or claviculae	preexisting
938	2	spines	newly-developed
938	3	spines	preexisting
938	4	pelvis	newly-developed
938	5	spines	preexisting
938	6	spines	newly-developed
1217	1	skull	preexisting
1660	1	skull	preexisting
1660	2	skull	preexisting
1660	3	skull	newly-developed

## Sheet: Supp_E_3
Subject ID	Lesion ID	Number of TP Observers without TS	Number of TP Observers with TS	Number of TP Observers only without TS	Number of TP Observers only with TS
5	1	17	17	1	1
7	1	11	12	2	0
7	2	5	6	0	0
7	3	3	12	0	4
7	4	3	7	0	2
7	5	0	0	0	9
7	6	0	1	3	4
7	7	0	0	3	4
7	8	1	3	0	0
7	9	2	0	0	1
25	1	9	18	0	9
45	1	0	0	0	0
71	1	2	3	2	3
73	1	7	12	5	1
73	2	6	2	1	6
73	3	2	7	1	6
73	4	4	8	0	9
73	5	10	15	1	5
73	6	11	16	2	7
73	7	7	11	1	6
73	8	0	9	1	5
164	1	10	11	2	3
164	2	9	12	2	3
164	3	10	11	1	4
205	1	0	4	0	4
217	1	16	18	1	13
217	2	17	18	0	4
217	3	0	2	0	2
217	4	3	15	0	0
217	5	0	4	1	0
217	6	4	6	2	4
217	7	2	5	1	4
217	8	1	0	0	2
217	9	0	0	0	1
221	1	18	18	0	0
222	1	17	17	0	0
222	2	15	14	4	3
222	3	17	17	1	1
222	4	0	0	0	4
222	5	0	1	0	1
222	6	0	1	0	1
222	7	0	0	0	0
222	8	2	6	0	0
222	9	0	0	1	1
303	1	18	17	1	0
303	2	18	16	0	11
303	3	1	12	2	0
303	4	16	18	0	2
303	5	3	6	0	3
303	6	7	8	3	4
305	1	17	17	1	1
305	2	10	15	1	6
323	1	1	5	1	0
323	2	18	17	0	4
336	1	3	11	0	2
336	2	0	2	1	9
343	1	13	16	2	5
343	2	10	15	0	15
343	3	4	14	1	11
343	4	0	15	0	5
343	5	0	14	0	14
345	1	5	12	0	7
357	1	9	16	1	8
381	1	7	10	3	6
381	2	13	8	5	0
383	1	16	13	0	0
383	2	9	5	2	2
383	3	15	15	0	0
383	4	0	0	0	0
383	5	2	3	2	3
383	6	1	4	6	2
383	7	0	0	1	4
383	8	0	0	0	1
383	9	0	1	4	1
433	1	17	18	0	10
433	2	0	3	0	1
433	3	8	18	0	3
439	1	0	0	0	0
464	1	15	17	1	3
484	1	8	17	0	9
494	1	14	14	4	4
494	2	0	0	0	0
614	1	0	0	0	0
614	2	12	16	1	5
614	3	0	0	0	0
626	1	12	13	3	4
656	1	9	12	3	3
656	2	0	8	2	5
656	3	4	4	0	8
661	1	18	18	0	6
661	2	14	16	2	8
661	3	10	16	0	0
661	4	8	14	2	9
661	5	5	12	1	3
678	1	13	14	3	4
682	1	7	9	6	0
682	2	15	9	3	5
682	3	16	17	0	0
682	4	3	2	1	2
682	5	0	0	1	0
698	1	14	7	0	8
698	2	1	9	8	1
699	1	9	11	2	4
699	2	0	14	0	0
699	3	0	3	1	6
699	4	0	0	0	1
699	5	1	6	0	3
699	6	1	2	0	14
713	1	1	1	0	0
735	1	7	2	1	1
735	2	1	1	6	1
745	1	2	4	0	2
766	1	13	11	4	2
776	1	17	16	2	1
776	2	0	0	0	0
794	1	16	14	4	2
810	1	6	4	3	1
810	2	0	0	0	0
819	1	4	3	4	3
857	1	0	8	0	8
857	2	0	5	0	3
857	3	0	3	0	5
857	4	0	3	0	5
857	5	0	5	0	3
857	6	0	2	0	2
870	1	10	7	5	2
870	2	3	1	1	0
870	3	1	4	0	0
870	4	0	0	0	0
870	5	1	0	0	0
870	6	0	0	3	1
870	7	0	0	0	0
870	8	0	0	0	0
870	9	0	0	0	0
870	10	0	0	0	3
875	1	7	13	2	8
875	2	10	16	1	9
875	3	7	10	1	7
875	4	7	15	1	4
875	5	0	4	2	5
875	6	0	8	0	4
875	7	11	14	0	8
902	1	5	1	4	0
902	2	7	8	4	5
902	3	12	15	1	4
902	4	16	16	2	2
902	5	11	18	0	7
906	1	17	15	2	0
915	1	17	17	1	2
915	2	16	17	0	0
938	1	12	14	3	5
938	2	1	7	1	1
938	3	1	6	2	0
938	4	0	12	0	6
938	5	2	0	0	5
938	6	1	1	0	12
1217	1	18	18	0	0
1660	1	17	17	0	0
1660	2	6	8	2	4
1660	3	1	1	1	1
